# Supplementary material for: Proteome-wide autoantibody screening and holistic autoantigenomic analysis unveil COVID-19 signature of autoantibody landscape
Source: BMC Immunol. 2026 Mar 21;27:52. doi: 10.1186/s12865-026-00826-8 (PMC13321555; doi:10.1186/s12865-026-00826-8)
Supplement: Supplementary file 9 — Supplementary Material 9. [file 12865_2026_826_MOESM9_ESM.xlsx]

## Sheet: Sheet1
Extended Table 2. Comparison of machine learning frameworks.
ROC-AUC	fold1	fold2	fold3	fold4	fold5	fold6	fold7	fold8	fold9	fold10	mean ± standard deviation
Linear Regression	0.935065	0.946429	0.875	0.894231	0.95625	0.979167	0.973913	0.930435	0.89375	0.85034	0.924±0.041
Ridge Regression	0.935065	0.946429	0.875	0.894231	0.95625	0.989583	0.973913	0.930435	0.89375	0.85034	0.925±0.043
Logistic Regression Normalized	0.863636	0.994048	0.982143	0.903846	0.96875	0.979167	0.895652	0.991304	0.96875	0.823129	0.937±0.058
Logistic Regression Standardized	0.837662	0.994048	0.988095	0.903846	0.975	0.979167	0.895652	0.895652	0.925	0.802721	0.920±0.062
SVM Normalized	0.857143	0.994048	0.970238	0.879808	0.95	0.979167	0.921739	0.973913	0.95625	0.77551	0.926±0.065
SVM Standardized	0.863636	0.994048	0.982143	0.894231	0.96875	0.979167	0.904348	0.947826	0.94375	0.809524	0.929±0.057
XGBoost	0.915584	0.97619	1	0.879808	0.90625	0.989583	0.930435	0.965217	0.90625	0.836735	0.931±0.049
Accuracy	fold1	fold2	fold3	fold4	fold5	fold6	fold7	fold8	fold9	fold10	mean ± standard deviation
Linear Regression	0.896552	0.827586	0.862069	0.827586	0.928571	0.928571	0.892857	0.821429	0.75	0.892857	0.863±0.053
Ridge Regression	0.896552	0.827586	0.862069	0.827586	0.928571	0.928571	0.892857	0.821429	0.75	0.892857	0.863±0.053
Logistic Regression Normalized	0.793103	0.827586	0.931034	0.62069	0.785714	0.928571	0.892857	0.928571	0.785714	0.821429	0.832±0.091
Logistic Regression Standardized	0.793103	0.862069	0.931034	0.62069	0.821429	0.964286	0.892857	0.821429	0.892857	0.857143	0.846±0.090
SVM Normalized	0.827586	0.896552	0.931034	0.62069	0.857143	0.964286	0.892857	0.892857	0.892857	0.857143	0.863±0.089
SVM Standardized	0.793103	0.827586	0.931034	0.655172	0.821429	0.964286	0.892857	0.928571	0.821429	0.857143	0.849±0.084
XGBoost	0.896552	0.896552	0.931034	0.724138	0.928571	0.964286	0.964286	0.892857	0.857143	0.857143	0.891±0.066
Precision	fold1	fold2	fold3	fold4	fold5	fold6	fold7	fold8	fold9	fold10	mean ± standard deviation
Linear Regression	0.833333	0.714286	0.833333	0.833333	0.875	0.75	0.666667	0.5	0.571429	0.833333	0.741±0.121
Ridge Regression	0.833333	0.714286	0.833333	0.833333	0.875	0.75	0.666667	0.5	0.571429	0.833333	0.741±0.121
Logistic Regression Normalized	0.666667	1	1	1	1	0.75	1	1	1	1	0.942±0.118
Logistic Regression Standardized	0.666667	1	1	1	1	0.8	0.75	0.5	1	1	0.872±0.173
SVM Normalized	0.75	1	1	0.75	1	0.8	1	0.666667	1	1	0.897±0.130
SVM Standardized	0.666667	1	1	1	1	0.8	1	0.8	1	1	0.927±0.117
XGBoost	0.833333	0.777778	1	0.857143	1	0.8	1	0.666667	0.75	1	0.868±0.118
Recall	fold1	fold2	fold3	fold4	fold5	fold6	fold7	fold8	fold9	fold10	mean ± standard deviation
Linear Regression	0.714286	0.625	0.625	0.769231	0.875	0.75	0.8	0.8	0.5	0.714286	0.717±0.103
Ridge Regression	0.714286	0.625	0.625	0.769231	0.875	0.75	0.8	0.8	0.5	0.714286	0.717±0.103
Logistic Regression Normalized	0.285714	0.375	0.75	0.153846	0.25	0.75	0.4	0.6	0.25	0.285714	0.410±0.204
Logistic Regression Standardized	0.285714	0.5	0.75	0.153846	0.375	1	0.6	0.8	0.625	0.428571	0.552±0.242
SVM Normalized	0.428571	0.625	0.75	0.230769	0.5	1	0.4	0.8	0.625	0.428571	0.579±0.216
SVM Standardized	0.285714	0.375	0.75	0.230769	0.375	1	0.4	0.8	0.375	0.428571	0.502±0.241
XGBoost	0.714286	0.875	0.75	0.461538	0.75	1	0.8	0.8	0.75	0.428571	0.733±0.164
f1-score	fold1	fold2	fold3	fold4	fold5	fold6	fold7	fold8	fold9	fold10	mean ± standard deviation
Linear Regression	0.769231	0.666667	0.714286	0.8	0.875	0.75	0.727273	0.615385	0.533333	0.769231	0.722±0.092
Ridge Regression	0.769231	0.666667	0.714286	0.8	0.875	0.75	0.727273	0.615385	0.533333	0.769231	0.722±0.092
Logistic Regression Normalized	0.4	0.545455	0.857143	0.266667	0.4	0.75	0.571429	0.75	0.4	0.444444	0.539±0.182
Logistic Regression Standardized	0.4	0.666667	0.857143	0.266667	0.545455	0.888889	0.666667	0.615385	0.769231	0.6	0.628±0.183
SVM Normalized	0.545455	0.769231	0.857143	0.352941	0.666667	0.888889	0.571429	0.727273	0.769231	0.6	0.675±0.154
SVM Standardized	0.4	0.545455	0.857143	0.375	0.545455	0.888889	0.571429	0.8	0.545455	0.6	0.613±0.170
XGBoost	0.769231	0.823529	0.857143	0.6	0.857143	0.888889	0.888889	0.727273	0.75	0.6	0.776±0.103
MCC	fold1	fold2	fold3	fold4	fold5	fold6	fold7	fold8	fold9	fold10	mean ± standard deviation
Linear Regression	0.706541	0.553318	0.637056	0.650516	0.825	0.708333	0.665546	0.530791	0.365148	0.703526	0.635±0.120
Ridge Regression	0.706541	0.553318	0.637056	0.650516	0.825	0.708333	0.665546	0.530791	0.365148	0.703526	0.635±0.120
Logistic Regression Normalized	0.337593	0.55035	0.827516	0.301941	0.438529	0.708333	0.59485	0.742967	0.438529	0.480384	0.542±0.167
Logistic Regression Standardized	0.337593	0.648074	0.827516	0.301941	0.547723	0.875595	0.60911	0.530791	0.73721	0.6	0.602±0.177
SVM Normalized	0.475436	0.73951	0.827516	0.242681	0.645497	0.875595	0.59485	0.665546	0.73721	0.6	0.640±0.173
SVM Standardized	0.337593	0.55035	0.827516	0.376845	0.547723	0.875595	0.59485	0.756522	0.547723	0.6	0.601±0.167
XGBoost	0.706541	0.753322	0.827516	0.463752	0.825723	0.875595	0.875595	0.665546	0.65	0.6	0.724±0.127
