# Supplementary material for: Proteome-wide autoantibody screening and holistic autoantigenomic analysis unveil COVID-19 signature of autoantibody landscape
Source: BMC Immunol. 2026 Mar 21;27:52. doi: 10.1186/s12865-026-00826-8 (PMC13321555; doi:10.1186/s12865-026-00826-8)
Supplement: Supplementary file 10 — Supplementary Material 10. [file 12865_2026_826_MOESM10_ESM.xlsx]

## Sheet: Sheet1
Extended Table 3. Performance of XGBoost for binary, tertiary, and muti-class classsifications
ROC-AUC	fold1	fold2	fold3	fold4	fold5	fold6	fold7	fold8	fold9	fold10	mean ± standard deviation
2-class classification
all autoantibodies	0.955	0.857	0.935	0.961	0.946	0.925	1	0.9	0.905	0.912	0.929±0.040
with sex and age	0.89	0.818	0.851	0.929	0.776	0.913	1	0.725	0.905	0.857	0.866±0.079
without TRIM21(1-400) and POLR3A_D	0.955	0.857	0.935	0.955	0.946	0.963	1	0.875	0.878	0.925	0.929±0.045
without critically ill patients	0.905	0.889	1	1	0.991	0.9761	1	0.992	0.944	0.897	0.959±0.046
3-class classification
all autoantibodies	0.822	0.651	0.841	0.857	0.899	0.901	0.907	0.754	0.704	0.813	0.815±0.087
with sex and age	0.845	0.647	0.849	0.903	0.889	0.895	0.918	0.71	0.764	0.805	0.822±0.091
without TRIM21(1-400) and POLR3A_D	0.82	0.651	0.841	0.87	0.899	0.901	0.907	0.754	0.704	0.813	0.816±0.088
without critically ill patients	0.86	0.679	0.963	0.95	0.956	0.917	0.89	0.896	0.881	0.773	0.877±0.089
7-class classification
all autoantibodies	0.877	0.884	0.868	0.828	0.967	0.823	0.866	0.941	0.893	0.821	0.877±0.048
with sex and age	0.912	0.859	0.906	0.843	0.938	0.837	0.861	0.937	0.934	0.823	0.885±0.045
without TRIM21(1-400) and POLR3A_D	0.878	0.879	0.876	0.828	0.961	0.823	0.868	0.929	0.889	0.828	0.876±0.044
without critically ill patients	0.871	0.903	0.901	0.929	0.933	0.88	0.888	0.946	0.858	0.883	0.899±0.029
Accuracy	fold1	fold2	fold3	fold4	fold5	fold6	fold7	fold8	fold9	fold10	mean ± standard deviation
2-class classification
all autoantibodies	0.931	0.862	0.897	0.897	0.857	0.857	1	0.857	0.893	0.857	0.891±0.046
with sex and age	0.931	0.862	0.862	0.931	0.857	0.929	0.929	0.857	0.893	0.893	0.894±0.033
without TRIM21(1-400) and POLR3A_D	0.931	0.862	0.897	0.862	0.893	0.893	1	0.821	0.893	0.857	0.891±0.049
without critically ill patients	0.852	0.852	0.963	0.963	0.926	0.889	1	0.963	0.852	0.963	0.922±0.056
3-class classification
all autoantibodies	0.897	0.862	0.862	0.828	0.75	0.821	0.75	0.786	0.857	0.821	0.823±0.049
with sex and age	0.931	0.897	0.897	0.828	0.75	0.821	0.75	0.786	0.857	0.821	0.834±0.062
without TRIM21(1-400) and POLR3A_D	0.897	0.862	0.862	0.828	0.75	0.821	0.75	0.786	0.857	0.821	0.823±0.049
without critically ill patients	0.889	0.814	0.852	0.889	0.852	0.778	0.741	0.889	0.852	0.852	0.841±0.050
7-class classification
all autoantibodies	0.655	0.621	0.586	0.586	0.679	0.571	0.571	0.857	0.607	0.571	0.631±0.088
with sex and age	0.621	0.621	0.621	0.621	0.75	0.679	0.607	0.857	0.679	0.571	0.663±0.085
without TRIM21(1-400) and POLR3A_D	0.655	0.621	0.586	0.586	0.714	0.571	0.571	0.821	0.607	0.643	0.638±0.078
without critically ill patients	0.667	0.63	0.704	0.741	0.667	0.63	0.667	0.615	0.593	0.704	0.681±0.063
Precision	fold1	fold2	fold3	fold4	fold5	fold6	fold7	fold8	fold9	fold10	mean ± standard deviation
2-class classification
all autoantibodies	0.857	0.8	0.75	0.833	0.8	0.833	1	0.75	1	0.8	0.842±0.090
with sex and age	1	0.8	0.667	1	0.8	1	1	0.833	1	0.833	0.893±0.122
without TRIM21(1-400) and POLR3A_D	0.857	0.8	0.75	0.714	0.833	1	1	0.714	1	0.8	0.847±0.115
without critically ill patients	0.667	0.75	0.857	1	1	0.8	1	1	0.667	1	0.874±0.144
3-class classification
all autoantibodies	0.806	0.615	0.509	0.605	0.361	0.49	0.378	0.475	0.542	0.51	0.529±0.127
with sex and age	0.972	0.627	0.541	0.504	0.361	0.49	0.378	0.475	0.542	0.51	0.540±0.170
without TRIM21(1-400) and POLR3A_D	0.96	0.615	0.509	0.605	0.361	0.49	0.378	0.475	0.542	0.51	0.544±0.168
without critically ill patients	0.554	0.5	0.514	0.554	0.43	0.373	0.267	0.554	0.503	0.514	0.476±0.094
7-class classification
all autoantibodies	0.629	0.446	0.495	0.437	0.702	0.442	0.44	0.786	0.382	0.58	0.534±0.134
with sex and age	0.534	0.446	0.557	0.551	0.722	0.49	0.482	0.786	0.381	0.506	0.545±0.100
without TRIM21(1-400) and POLR3A_D	0.692	0.432	0.495	0.437	0.712	0.442	0.44	0.771	0.382	0.61	0.541±0.141
without critically ill patients	0.617	0.553	0.654	0.69	0.546	0.448	0.517	0.745	0.495	0.667	0.593±0.096
Recall	fold1	fold2	fold3	fold4	fold5	fold6	fold7	fold8	fold9	fold10	mean ± standard deviation
2-class classification
all autoantibodies	0.857	0.571	0.857	0.714	0.571	0.625	1	0.75	0.571	0.571	0.701±0.154
with sex and age	0.714	0.571	0.857	0.714	0.571	0.75	0.75	0.625	0.571	0.714	0.684±0.096
without TRIM21(1-400) and POLR3A_D	0.857	0.571	0.857	0.714	0.714	0.625	1	0.625	0.571	0.571	0.711±0.149
without critically ill patients	0.667	0.5	1	0.833	0.6	0.667	1	0.833	0.667	0.833	0.760±0.167
3-class classification
all autoantibodies	0.7	0.533	0.585	0.467	0.384	0.533	0.4	0.483	0.533	0.568	0.519±0.092
with sex and age	0.767	0.6	0.6	0.467	0.384	0.533	0.4	0.483	0.533	0.568	0.534±0.111
without TRIM21(1-400) and POLR3A_D	0.7	0.533	0.585	0.467	0.384	0.533	0.4	0.483	0.533	0.568	0.519±0.092
without critically ill patients	0.583	0.484	0.5	0.583	0.444	0.429	0.317	0.583	0.567	0.5	0.499±0.086
7-class classification
all autoantibodies	0.519	0.494	0.519	0.476	0.567	0.49	0.486	0.786	0.424	0.467	0.523±0.100
with sex and age	0.49	0.494	0.543	0.531	0.662	0.59	0.51	0.786	0.476	0.467	0.555±0.100
without TRIM21(1-400) and POLR3A_D	0.519	0.475	0.519	0.476	0.614	0.49	0.486	0.762	0.424	0.519	0.528±0.095
without critically ill patients	0.607	0.524	0.595	0.619	0.523	0.5	0.548	0.69	0.464	0.619	0.569±0.068
F1-score	fold1	fold2	fold3	fold4	fold5	fold6	fold7	fold8	fold9	fold10	mean ± standard deviation
2-class classification
all autoantibodies	0.857	0.667	0.8	0.769	0.667	0.714	1	0.75	0.727	0.667	0.762±0.104
with sex and age	0.833	0.667	0.75	0.833	0.667	0.857	0.857	0.714	0.727	0.769	0.768±0.074
without TRIM21(1-400) and POLR3A_D	0.857	0.667	0.8	0.714	0.769	0.769	1	0.667	0.727	0.667	0.764±0.104
without critically ill patients	0.667	0.6	0.923	0.909	0.75	0.727	1	0.909	0.667	0.909	0.806±0.139
3-class classification
all autoantibodies	0.736	0.556	0.54	0.49	0.37	0.51	0.38	0.476	0.533	0.537	0.513±0.102
with sex and age	0.837	0.608	0.568	0.472	0.37	0.51	0.38	0.476	0.533	0.537	0.529±0.132
without TRIM21(1-400) and POLR3A_D	0.784	0.556	0.54	0.49	0.37	0.51	0.38	0.476	0.533	0.537	0.518±0.114
without critically ill patients	0.568	0.487	0.502	0.568	0.437	0.398	0.29	0.568	0.532	0.502	0.485±0.089
7-class classification
all autoantibodies	0.515	0.467	0.495	0.441	0.572	0.463	0.445	0.776	0.394	0.479	0.505±0.107
with sex and age	0.481	0.467	0.53	0.52	0.672	0.531	0.479	0.777	0.415	0.468	0.534±0.109
without TRIM21(1-400) and POLR3A_D	0.523	0.447	0.495	0.441	0.622	0.463	0.445	0.754	0.394	0.522	0.511±0.106
without critically ill patients	0.595	0.502	0.584	0.596	0.493	0.469	0.519	0.697	0.447	0.568	0.547±0.075
MCC	fold1	fold2	fold3	fold4	fold5	fold6	fold7	fold8	fold9	fold10	mean ± standard deviation
2-class classification
all autoantibodies	0.812	0.596	0.734	0.707	0.592	0.633	1	0.65	0.707	0.592	0.702±0.127
with sex and age	0.809	0.596	0.667	0.809	0.592	0.826	0.826	0.633	0.707	0.703	0.717±0.095
without TRIM21(1-400) and POLR3A_D	0.812	0.596	0.734	0.623	0.704	0.737	1	0.548	0.707	0.592	0.705±0.132
without critically ill patients	0.571	0.529	0.904	0.892	0.742	0.663	1	0.892	0.571	0.892	0.766±0.171
3-class classification
all autoantibodies	0.72	0.61	0.648	0.489	0.261	0.56	0.319	0.448	0.603	0.528	0.519±0.144
with sex and age	0.817	0.718	0.725	0.482	0.261	0.56	0.319	0.448	0.603	0.528	0.546±0.178
without TRIM21(1-400) and POLR3A_D	0.719	0.61	0.648	0.489	0.261	0.56	0.319	0.448	0.603	0.528	0.518±0.144
without critically ill patients	0.671	0.397	0.534	0.671	0.495	0.323	0.055	0.671	0.572	0.534	0.492±0.193
7-class classification
all autoantibodies	0.586	0.543	0.512	0.509	0.62	0.49	0.491	0.834	0.526	0.473	0.558±0.107
with sex and age	0.54	0.543	0.554	0.548	0.703	0.621	0.534	0.834	0.615	0.474	0.597±0.104
without TRIM21(1-400) and POLR3A_D	0.59	0.543	0.513	0.509	0.662	0.49	0.491	0.795	0.526	0.565	0.568±0.095
without critically ill patients	0.604	0.562	0.65	0.699	0.608	0.555	0.604	0.778	0.509	0.657	0.623±0.077
