# Supplementary material for: Proteome-wide autoantibody screening and holistic autoantigenomic analysis unveil COVID-19 signature of autoantibody landscape
Source: BMC Immunol. 2026 Mar 21;27:52. doi: 10.1186/s12865-026-00826-8 (PMC13321555; doi:10.1186/s12865-026-00826-8)
Supplement: Supplementary file 11 — Supplementary Material 11. [file 12865_2026_826_MOESM11_ESM.xlsx]

## Sheet: Sheet1
Extended Table 4. Performance of minimum feature models in 2-class classification
ROC-AUC	fold1	fold2	fold3	fold4	fold5	fold6	fold7	fold8	fold9	fold10	mean ± standard deviation
Top 1 features (BCORP1)
Logistic regression	0.916	0.854	0.942	0.87	0.898	0.806	1	0.825	0.786	0.939	0.883±0.064
XGBoost	0.886	0.873	0.948	0.877	0.796	0.788	0.997	0.672	0.759	0.922	0.852±0.093
Top 2 features (BCORP1 and KAT2A)
Logistic regression	0.916	0.929	0.929	0.929	0.939	0.894	0.975	0.85	0.844	0.932	0.913±0.038
XGBoost	0.922	0.974	0.896	0.955	0.925	0.872	0.994	0.731	0.878	0.932	0.908±0.070
Top 5 features (BCORP1, KAT2A, RPS4X, BEGAIN, and TRIM21)
Logistiic regression	0.909	0.974	0.937	0.931	0.937	0.928	0.928	0.936	0.942	0.935	0.922±0.049
XGBoost	0.89	0.961	0.877	0.909	0.946	0.9	1	0.844	0.898	0.905	0.913±0.043
Accuracy	fold1	fold2	fold3	fold4	fold5	fold6	fold7	fold8	fold9	fold10	mean ± standard deviation
Top 1 features (BCORP1)
Logistic regression	0.897	0.897	0.793	0.966	0.893	0.857	0.929	0.821	0.893	0.857	0.880±0.048
XGBoost	0.931	0.897	0.793	0.931	0.857	0.857	0.893	0.821	0.893	0.821	0.869±0.044
Top 2 features (BCORP1 and KAT2A)
Logistic regression	0.828	0.897	0.828	0.931	0.893	0.893	0.929	0.821	0.857	0.857	0.873±0.039
XGBoost	0.897	0.897	0.828	0.931	0.857	0.857	0.893	0.821	0.893	0.821	0.869±0.036
Top 5 features (BCORP1, KAT2A, RPS4X, BEGAIN, and TRIM21)
Logistiic regression	0.828	0.897	0.897	0.966	0.893	0.929	0.964	0.821	0.893	0.821	0.891±0.051
XGBoost	0.862	0.897	0.931	0.931	0.893	0.929	0.893	0.786	0.893	0.857	0.887±0.042
Precision	fold1	fold2	fold3	fold4	fold5	fold6	fold7	fold8	fold9	fold10	mean ± standard deviation
Top 1 features (BCORP1)
Logistic regression	0.803	0.79	0.842	0.783	0.803	0.8	0.786	0.817	0.794	0.828	0.714±0.109
XGBoost	1	1	0.545	1	0.8	1	1	0.714	1	0.625	0.868±0.172
Top 2 features (BCORP1 and KAT2A)
Logistic regression	0.625	1	0.6	1	0.833	0.857	0.875	0.714	0.8	0.667	0.797±0.136
XGBoost	0.833	1	0.6	1	0.8	1	1	0.714	1	0.625	0.857±0.157
Top 5 features (BCORP1, KAT2A, RPS4X, BEGAIN, and TRIM21)
Logistiic regression	0.625	1	0.75	1	0.833	1	0.889	0.714	0.833	0.625	0.827±0.139
XGBoost	1	1	1	1	0.833	1	1	0.667	1	0.8	0.930±0.114
Recall	fold1	fold2	fold3	fold4	fold5	fold6	fold7	fold8	fold9	fold10	mean ± standard deviation
Top 1 features (BCORP1)
Logistic regression	0.714	0.571	0.857	0.857	0.714	0.625	0.75	0.625	0.571	0.857	0.714±0.109
XGBoost	0.714	0.571	0.857	0.714	0.571	0.5	0.625	0.625	0.571	0.714	0.646±0.099
Top 2 features (BCORP1 and KAT2A)
Logistic regression	0.714	0.571	0.857	0.714	0.714	0.75	0.875	0.625	0.571	0.857	0.725±0.107
XGBoost	0.714	0.571	0.857	0.714	0.571	0.5	0.625	0.625	0.571	0.714	0.646±0.099
Top 5 features (BCORP1, KAT2A, RPS4X, BEGAIN, and TRIM21)
Logistiic regression	0.714	0.571	0.857	0.857	0.714	0.75	1	0.625	0.714	0.714	0.752±0.117
XGBoost	0.429	0.571	0.714	0.714	0.714	0.75	0.625	0.5	0.571	0.571	0.616±0.101
F1-score	fold1	fold2	fold3	fold4	fold5	fold6	fold7	fold8	fold9	fold10	mean ± standard deviation
Top 1 features (BCORP1)
Logistic regression	0.769	0.727	0.667	0.923	0.769	0.714	0.857	0.667	0.727	0.75	0.757±0.076
XGBoost	0.833	0.727	0.667	0.833	0.667	0.667	0.769	0.667	0.727	0.667	0.722±0.065
Top 2 features (BCORP1 and KAT2A)
Logistic regression	0.667	0.727	0.706	0.833	0.769	0.8	0.875	0.714	0.8	0.667	0.746±0.070
XGBoost	0.769	0.727	0.706	0.833	0.667	0.667	0.769	0.667	0.727	0.667	0.720±0.054
Top 5 features (BCORP1, KAT2A, RPS4X, BEGAIN, and TRIM21)
Logistiic regression	0.667	0.727	0.8	0.923	0.769	0.857	0.941	0.667	0.769	0.667	0.779±0.097
XGBoost	0.6	0.727	0.833	0.833	0.769	0.857	0.769	0.571	0.727	0.667	0.735±0.093
MCC	fold1	fold2	fold3	fold4	fold5	fold6	fold7	fold8	fold9	fold10	mean ± standard deviation
Top 1 features (BCORP1)
Logistic regression	0.707	0.709	0.555	0.905	0.704	0.633	0.826	0.548	0.707	0.662	0.696±0.104
XGBoost	0.809	0.709	0.555	0.809	0.592	0.645	0.737	0.548	0.707	0.548	0.666±0.098
Top 2 features (BCORP1 and KAT2A)
Logistic regression	0.553	0.709	0.608	0.809	0.704	0.73	0.825	0.548	0.592	0.662	0.674±0.094
XGBoost	0.707	0.709	0.608	0.809	0.592	0.645	0.737	0.548	0.707	0.548	0.661±0.082
Top 5 features (BCORP1, KAT2A, RPS4X, BEGAIN, and TRIM21)
Logistiic regression	0.553	0.709	0.734	0.905	0.704	0.826	0.919	0.548	0.704	0.548	0.715±0.131
XGBoost	0.602	0.709	0.809	0.809	0.704	0.826	0.737	0.44	0.707	0.592	0.694±0.114
